# Supplementary material for: Robotic-Assisted vs. Laparoscopic Splenectomy in Children: A Systematic Review and Up-to-Date Meta-Analysis
Source: J Pers Med. 2025 Nov 1;15(11):522. doi: 10.3390/jpm15110522 (PMC12653831; doi:10.3390/jpm15110522)
Supplement: Supplementary file 1 [file jpm-15-00522-s001.zip]

Archive with 4 entries (4 files):
- Supplementary Material S1. Search strategy.pdf
- Supplementary Material S2. Dataset MA splenectomy.xlsx
- Supplementary Table S1. MINORS_scores Robotic Splenectomy.xlsx
- Supplementary Table S2. ROBINS_I_splenectomy.xlsx
