# Supplementary material for: Robotic-Assisted vs. Laparoscopic Splenectomy in Children: A Systematic Review and Up-to-Date Meta-Analysis
Source: J Pers Med. 2025 Nov 1;15(11):522. doi: 10.3390/jpm15110522 (PMC12653831; doi:10.3390/jpm15110522)
Supplement: Supplementary file 1 [file jpm-15-00522-s001.zip › Supplementary Material S2. Dataset MA splenectomy.xlsx]

## Sheet: Sheet1
id	total_robot	mean_robot	sd_robot	time_robot_crude	meansd_conversion_robot	mean_blood_loss_robot	sd_blood_loss_robot	bloss_loss_robot_crude	meansd_conversion_blood_loss_robot	mean_hospital_days_robot	sd_hospital_days_robot	hospital_days_robot__crude	meansd_conversion_hospital_days_robot	events_blood_transfusion_robot	events_conversion_robot	events_complications_robot	total_lap	mean_lap	sd_lap	time_lap_crude	meansd_conversion_lap	mean_blood_loss_lap	sd_blood_loss_lap	bloss_loss_lap_crude	meansd_conversion_blood_loss_lap	mean_hospital_days_lap	sd_hospital_days_lap	hospital_days_lap__crude	meansd_conversion_hospital_days_lap	events_blood_transfusion_lap	events_conversion_lap	events_complications_lap	design	pathology	spleen_size	gender	costs	splenectomy	patient distribution	surgeon
Shelby et al. 2021	10	140.5	24.4	140.5(24.4) mean(sd)	0					2.17	0.34	2.1[2-2.4]median[IQR]	1	1	1	2	14	154.9	68.2	154.9(68.2) mean(sd)	0					2.17	0.34	2.1[2-2.4]median[IQR]	1	1	0	2	0	1	2	0	1	0	1	0
Belbahri et al. 2023	15	231.71	73.61	223[190–280] Not specified,assumed as median[IQR]	1					5.18	0.38	5[5-5.5]median[IQR]	2	1			26	96.82	17.65	97[85.5–108] Not specified,assumed as median[IQR]	1					6.5	2.35	6.5[5-8]median[IQR]	1	4			0	2	0	3	3	2	1	1
Cai et al.2024	10	157.55	72.25	140[120-207.5] median[IQR]	1	17.23	19.35	20[5-27.5] median[IQR]	1	10.72	4.95	11[7.75-13.5]median[IQR]	1		0	0	18	136.84	59.33	140[98.75-172.5] median[IQR]	1	61.72	74.41	50[20-112.5] median[IQR]	1	10.13	4.22	9.5[7.75-13]	1		4	4	0	2	1	0	1	2	1	2
Delgado-Miguel et al. 2024	61	135	39	135(39) mean(sd)	0	42	15	42(15) mean(sd)	0	2.65	0.71	3[2-3]median[IQR]	2	1	0	0	23	182	68	182(68) mean(sd)	0	158	39	158(39) mean(sd)	0	3	1.58	3[2-4]median[IQR]	1	3	0	0	0	0	1	0	0	1	1	0
Zhang et al. 2024	14	170.64	85.67	167[120-224] median[IQR]	1	18.18	15.65	20[8-27] median[IQR]	1	8.11	1.89	8[7-9.3]median[IQR]	1		0	1	21	166.56	15.90	168[156-176] median[IQR]	1	44.89	31.01	51[23-62] median[IQR]	1	10.36	2.39	10[9-12]median[IQR]	1		3	6	0			0	1	2	1	2
