# Supplementary material for: Robotic-Assisted vs. Laparoscopic Splenectomy in Children: A Systematic Review and Up-to-Date Meta-Analysis
Source: J Pers Med. 2025 Nov 1;15(11):522. doi: 10.3390/jpm15110522 (PMC12653831; doi:10.3390/jpm15110522)
Supplement: Supplementary file 1 [file jpm-15-00522-s001.zip › Supplementary Table S1. MINORS_scores Robotic Splenectomy.xlsx]

## Sheet: Sheet1
Reference	Study Design	Prospective	Comparative	Adequate statistical analyses	Baseline equivalence of groups	Clearly stated aim	Contemporary groups	Control group used	Endpoints appropriate to the aim of the study	Follow-up period appropriate	Inclusion of consecutive patients	Loss to follow-up less than 5%	Prospective calculation of the study size	Prospective data collection	Unbiased assessment of the study endpoint	Total Score
Luebbe et al (USA, 2003)	Retrospective descriptive	FALSE	FALSE	2	0	2	0	0	2	2	2	2	0	0	2	14
Najmaldin et al (United Kingdom, 2007)	Retrospective descriptive	FALSE	FALSE	2	0	2	0	0	2	2	2	2	0	0	2	14
Klein et al (USA, 2007)	Retrospective descriptive	FALSE	FALSE	2	0	2	0	0	2	2	2	2	0	0	2	14
Meehan et al (USA, 2008)	Retrospective descriptive	FALSE	FALSE	2	0	2	0	0	2	2	2	2	0	0	2	14
Alqahtani et al (Saudi Arabia, 2010)	Retrospective descriptive	FALSE	FALSE	2	0	2	0	0	2	2	2	2	0	0	2	14
Bisoffi et al (Italy, 2020)	Case report	FALSE	FALSE	2	0	2	0	0	2	2	2	2	0	0	2	14
Klazura et al (USA, 2021)	Case report	FALSE	FALSE	2	0	2	0	0	2	2	2	2	0	0	2	14
Khanna et al (India, 2022)	Case report	FALSE	FALSE	2	0	2	0	0	2	2	2	2	0	0	2	14
Del Conte et al (France, 2022)	Prospective descriptive	TRUE	FALSE	2	0	2	0	0	2	2	2	2	0	2	2	16
Svetanoff et al (USA, 2024)	Retrospective descriptive	FALSE	FALSE	2	0	2	0	0	2	2	2	2	0	0	2	14
Mohady et al (2025)	Retrospective descriptive	FALSE	FALSE	2	0	2	0	0	2	2	2	2	0	0	2	14
Shelby et al (2021)	Retrospective comparative	FALSE	TRUE	2	2	2	2	2	2	2	2	2	0	0	2	20
Belbahri et al (2023)	Retrospective comparative	FALSE	TRUE	2	2	2	2	2	2	2	2	2	0	0	2	20
Cai et al (2023)	Retrospective comparative	FALSE	TRUE	2	2	2	2	2	2	2	2	2	0	0	2	20
Delgado-Miguel et al (2024)	Retrospective comparative	FALSE	TRUE	2	2	2	2	2	2	2	2	2	0	0	2	20
Zhang et al (2024)	Retrospective comparative	FALSE	TRUE	2	2	2	2	2	2	2	2	2	0	0	2	20
