# Supplementary material for: Robotic-Assisted vs. Laparoscopic Splenectomy in Children: A Systematic Review and Up-to-Date Meta-Analysis
Source: J Pers Med. 2025 Nov 1;15(11):522. doi: 10.3390/jpm15110522 (PMC12653831; doi:10.3390/jpm15110522)
Supplement: Supplementary file 1 [file jpm-15-00522-s001.zip › Supplementary Table S2. ROBINS_I_splenectomy.xlsx]

## Sheet: Sheet 1
Study	D1	D2	D3	D4	D5	D6	D7	Overall
Shelby 2021	Moderate	Moderate	Low	Low	Low	Low	Low	Moderate
Belbahri 2023	Low	Low	Low	Low	Low	Low	Low	Low
Cai 2023	Moderate	Moderate	Low	Low	Low	Low	Low	Moderate
Delgado-Miguel 2024	Low	Low	Low	Low	Low	Low	Low	Low
Zhang 2024	Moderate	Moderate	Low	Low	Low	Low	Low	Moderate
